# Supplementary material for: The SARS-CoV-2 Omicron BA.1 spike G446S mutation potentiates antiviral T-cell recognition
Source: Nat Commun. 2022 Sep 21;13:5440. doi: 10.1038/s41467-022-33068-4 (PMC9492656; doi:10.1038/s41467-022-33068-4)
Supplement: Supplementary file 4 — Source Data [file 41467_2022_33068_MOESM4_ESM.xlsx]

## Sheet: Figure 1
			% Tetramer+ cells in CD8+ T cells
Figure 1c	HLA-A24 negtive	Peptide	GV4	GV12	GV17	GV25	GV27
	After	RF9	0.039	0.049	0.041	0.048	0.046
		NF9	0.047	0.047	0.034	0.048	0.034
		QI9	0.041	0.049	0.036	0.046	0.03
			% Tetramer+ cells in CD8+ T cells
	HLA-A24 positive	Peptide	GV32	GV33	GV34	GV36	GV16
	before	RF9	0.039	0.049	0.041	0.048	0.046
		NF9	0.047	0.047	0.034	0.048	0.034
		QI9	0.041	0.049	0.036	0.046	0.03
			% Tetramer+ cells in CD8+ T cells
	HLA-A24 positive	Peptide	GV33	GV34	GV36	Vku19	GV1	GV5	GV6	GV9	GV10	GV11	GV13	GV14	GV15	GV16	GV19	GV20	GV21	GV22	GV23	GV24	GV26	GV28	GV29	GV31	GV32	GV35	GV51	GV59	GV60	GV61
	After	RF9	0.057	0.016	0.00703	0.00947	0.00364	0.022	0	0.042	0.047	0.024	0.00908	0.026	0.054	0.1	0.11	0.07	0.044	0.06	0.06	0.089	0.081	0.029	0.042	0.00928	0.033	0.023	0.017	0.042	0.032	0.055
		NF9	0.254	0.35	0.065	0.3	0.064	0.046	0.11	0.091	0.072	0.09	0.037	0.19	0.14	0.18	0.19	0.07	0.089	0.093	0.028	0.05	0.085	0.023	0.045	0.082	0.12	0.084	0.038	0.079	0.47	0.1
		QI9	0.49	0.48	0.25	0.18	0.089	0.035	0.042	0.031	0.12	0.047	0.063	0.14	0.36	0.14	0.13	0.076	0.081	0.06	0.079	0.2	0.16	0.062	0.15	0.071	0.13	0.031	0.038	0.059	0.049	0.11
		CD25+ CD137+ cells in CD8+ T cells
Figure 1e	Donor#	HIV No pep	HIV pep	NF9 No pep	NF9 pep	QI9 No pep	QI9 pep
	GV33	0.46	0.58	0.49	6.2	0.49	17.4
	GV34	0.43	0.57	0.49	2.35	0.49	5.58
	GV36	0.48	0.35	0.49	3.15	0.43	7.17
	GV60	0.45	0.5	0.48	40.1	0.45	20.4
	GV61	0.44	0.64	0.45	7.58	0.5	3.02
	GV9	0.44	0.52	0.65	4.29	0.44	3.21
	GV16	0.46	0.52	0.5	3.07	0.44	1.22
	GV15	0.48	0.51	0.45	2.01	0.47	10.4
	GV26	0.45	0.57	0.43	3.88	0.4	3.44
	GV31	0.58	0.27	0.44	1.72	0.46	2.01

## Sheet: Figure 2
Figure 2c											Figure 2d			Fold change (Relative to Prototype)
	GV34	Mock		Prototype		Omicron BA.1		Delta				NF9-specific T cells	Donor#	Prototype	Omicron BA.1	Delta
	NF9-specific T cells	1:4	1:1	1:4	1:1	1:4	1:1	1:4	1:1				GV15	1	2.2	0.2
	% of IFN-g production in CD8+ T cells	1.89	0.83	8.65	4.73	12	6.18	1.31	1.09				GV26	1	2	0.2
		2.68	1.42	7.94	4.81	12	6.34	1.35	0.98				GV31	1	3.2	0
		1.9	1.21	7.69	4.82	11.9	6.57	1.92	1.1				GV33	1	1.6	0.2
													GV34	1	1.5	0.2
	GV34	Mock		Prototype		Omicron BA.1		Delta					GV36	1	1.6	0.1
	QI9-specific T cells	1:4	1:1	1:4	1:1	1:4	1:1	1:4	1:1				GV60	1	2.8	0.1
	% of IFN-g production in CD8+ T cells	0	0	13.2	8.32	10.8	4.5	11.6	6.04				GV61	1	1.7	0
		0.16	0	14.2	6.74	10.6	4.31	10.7	6.46
		0.17	0.5	13.3	7.68	10.3	5.14	12.5	7.29					Fold change (Relative to Prototype)
												QI9-specific T cells	Donor#	Prototype	Omicron BA.1	Delta
	GV60	Mock		Prototype		Omicron BA.1		Delta					GV15	1	1.2	0.9
	NF9-specific T cells	1:4	1:1	1:4	1:1	1:4	1:1	1:4	1:1				GV26	1	1.1	0.8
	% of IFN-g production in CD8+ T cells	0.23	0.13	3.29	2.02	8.63	4.65	0.4	0.19				GV33	1	0.9	0.9
		0.19	0.25	2.27	1.56	8.32	4.97	0.27	0.18				GV34	1	0.8	0.9
		0.093	0.16	3.43	1.82	8.09	5.08	0.36	0.14				GV36	1	1	1.1
													GV60	1	0.9	0.8
	GV60	Mock		Prototype		Omicron BA.1		Delta					GV61	1	0.8	1
	QI9-specific T cells	1:4	1:1	1:4	1:1	1:4	1:1	1:4	1:1
	% of IFN-g production in CD8+ T cells	1.2	0.61	17.2	9.74	16.3	7.34	14.2	8.83
		1.37	0.63	17.7	8.82	15.5	7	15.1	8.99
		1	0.91	18.9	7.71	15.8	8.89	14.8	8.71

## Sheet: Figure 3
Figure 3c			Fold change (Relative to Prototype)										Figure 3d			Fold change (Relative to Prototype)								Figure 3e			Fold change (Relative to Prototype)				Figure 3f		Fold change (Relative to Omicron BA.1/S446G)
	NF9/A24-specific TCRs	GV34 #5-3 TCR	Mock	Prototype	Alpha	Beta	Gamma	Delta	Lambda	Omicron BA.1	Omicron BA.2			NF9/A24-specific TCRs	GV34 #5-3 TCR	Mock	Prototype	Prototype N440K/G446S	Prototype/N440K	Prototype/G446S	Omicron BA.1	Omicron BA.1/S446G			NF9-specific T cells	Donor #	Omicron BA.1	Omicron BA.2	Omicron BA.1/S446G			NF9-specific TCRs	DMSO	Bestatin	Butabindide	ERAP1 in
			0	1	1.66289	1.85464	1.61134	0	0	1.94845	1.27732					0.15	1	6.59	0.709546	6.35	4.54	0.98				GV15	1	0.6	0.5			GV34 #2-2 TCR	2.92	1.63	1.49	2.9
			0	1	0.885567	1.21134	1.2165	0	0.004124	1.40515	2.13917					0.21	1.04	5.28	1.6608	4.57	3.18	1.06				GV26	1	0.6	0.6			GV34 #5-3 TCR	2.75	2.19	1.29	2.92
			0	1	0.461856	0.738144	0.590722	0	0	1.8134	0.621649					0.32	0.96	7.8	0.702099	5.06	5.1	1.93				GV31	1	0.6	0.6			Vku19 #12-3 TCR	1.9	1.68	1.46	1.85
			0	1	0.984397	0.606304	0.338849	0.140899	0	3.82612	0.571316															GV33	1	0.6	0.5
			0	1	0.453901	0.462254	0.219858	0	0	3.79829	0.522931					Fold change (Relative to Prototype)										GV34	1	0.5	0.5				Fold change (Relative to Omicron BA.1/S446G)
			0	1	0.497242	0.559653	0.292829	0.162313	0	4.03469	0.327187				Vku19 #12-3 TCR	Mock	Prototype	Prototype N440K/G446S	Prototype/N440K	Prototype/G446S	Omicron BA.1	Omicron BA.1/S446G				GV36	1	0.5	0.5			QI9-specific TCRs	DMSO	Bestatin	Butabindide	ERAP1 in
																0.5	1.35	3.58	0.77	3.6	2.69	0.52				GV60	1	0.5	0.5			GV33 #57 TCR	0.83	0.76	0.9	1.03
			Fold change (Relative to Prototype)													0.37	0.88	6.97	1.15	3.4	3.18	0.82				GV61	1	0.5	0.4			GV34 #43 TCR	0.87	0.84	1.06	1.12
		Vku19 #12-3 TCR	Mock	Prototype	Alpha	Beta	Gamma	Delta	Lambda	Omicron BA.1	Omicron BA.2					0.35	0.77	3.93	0.61	2.68	3.44	0.76										GV36 #10-2 TCR	1.02	1.03	0.99	0.93
			0	1	0.919692	0.677074	0.674413	0	0.074609	2.27008	0.712808
			0	1	0.630055	0.814369	0.365949	0	0.048679	6.36637	1.74346																Fold change (Relative to Prototype)
			0	1	2.11209	0.663908	1.20762	0	0	2.54843	1.84691					Fold change (Relative to Prototype)									QI9-specific T cells	Donor #	Omicron BA.1	Omicron BA.2	Omicron BA.1/S446G
			0.382047	1	1.05015	0.937867	1.20592	0	0	2.08268	0.213465			QI9/A24-specific TCRs	GV34 #43 TCR	Mock	Prototype	Prototype N440K/G446S	Prototype/N440K	Prototype/G446S	Omicron BA.1	Omicron BA.1/S446G				GV15	1	1.1	1
			0.296114	1	0.660959	0.577544	0.835958	0	0	1.66658	0.688013					0.09	1	1.6	0.99	1	1.3	1.14				GV26	1	1.2	1.1
			0.232074	1	1.05745	0.42719	0.172345	0	0	2.8569	0.874658					0.08	1	1.41	1.78	1.12	1.2	1.68				GV31	1	1.2	1
			0	1	0.66496	1.27418	0.416261	0	0	1.42857						0.07	1	1.97	1.3	1.23	1.21	1.26				GV33	1	1	1
			0	1	0.673633	0.410249	1.85563	0	0	2.71465																GV34	1	1.1	1
			0	1	0.726023	0.580017	2.65648	0		1.96561						Fold change (Relative to Prototype)										GV36	1	1	1
				1	0.529631	0.063842	1.55796	0.290093		2.4242					GV33 #57 TCR	Mock	Prototype	Prototype N440K/G446S	Prototype/N440K	Prototype/G446S	Omicron BA.1	Omicron BA.1/S446G				GV60	1	0.9	1
				1	1.37537	0.864544		0.276409								0.09	1	1.37	1.07	0.99	1.15	0.92				GV61	1	1	1
				1	1.33206	2.26667										0.11	1	1.45	0.99	0.87	1.02	0.9
				1	1.58344	1.04671										0.1	1	0.61	0.99	0.81	0.95	0.84
			Fold change (Relative to Prototype)
	QI9/A24-specific TCRs	GV34 #43 TCR	Mock	Prototype	Alpha	Beta	Gamma	Delta	Lambda	Omicron BA.1	Omicron BA.2
			0.046214	1	0.859757	2.10112	0.841455	0.801552	0.705102	0.855182	2.29261
			0	1	0.927934	0.947838	0.789064	0.749049	0.246854	0.859071	1.35347
			0	1	0.824525	0.714253	0.603066	0.649513	0.388241	0.537406	0.958819
			0	1	0.565967	0.781291	0.479452	0.52397	1.07709	1.62569	0.681181
			0	1	0.73108	0.973905	0.622897	1.30684	0.806396	2.11741	1.11329
			0	1	0.909943	0.357519	0.540862	0.728772	1.13199	2.78848	0.74332
			Fold change (Relative to Prototype)
		GV33 #57 TCR	Mock	Prototype	Alpha	Beta	Gamma	Delta	Lambda	Omicron BA.1	Omicron BA.2
			0	1	0.902786	1.68168	0.521043	0.523442	0.535171	0.621221	1.56609
			0	1	0.67378	1.34381	0.430332	0.414824	0.369057	0.758941	1.22663
			0	1	0.614305	0.947244	0.913804	0.380465	1.1837	0.785418	1.58131
			0.052244	1	0.927851	0.669645	0.79237	0.39698	0.68957	1.2632	1.26827
			0.198397	1	0.97664	0.584749	0.595637	0.915923	0.760841	1.38972	1.83478
			0	1	0.58889	0.736995	0.450908	0.55022	1.19866	1.29458	0.940705
			0	1	0.847567	0.570432	0.482132	0.723451	0.627017	1.18284
			0	1	0.818525	0.670529	1.48057	0.467317	1.03706	1.07201
			0	1	0.931057	0.708325	1.12442	1.72404		1.62692
				1	0.861648	0.430066	1.28485	1.3524		0.985561

## Sheet: Figure 4
Figure 4a		Copies/μL					Copies/μL					Figure 4b	NF9-specific T cells	Relative viral copy														Relative viral copy (E:T=1:1)
	Time (h)	No T cells					GV36 NF9-specific T cells							Prototype			Omicron BA.1			Omicron BA.2			Delta				Donor ID	Prototype	Omicron BA.1	Omicron BA.2	Delta
	0	649	290.6	539.2	309.1		247.1	326.3	336.6	787.3			GV26	None	1:1	2:1	None	1:1	2:1	None	1:1	2:1	None	1:1	2:1		GV26	0.49	0.13	0.36	1.02
	24	11270	12480	22980			9712	10260	12190					0.9266	0.619648	0.341176	1.29444	0.118123	0.0689002	0.807475	0.416761	0.444696	1.17103	0.995407	0.899216		GV31	0.28	0.07	0.28	0.94
	48	142500	124700	121800			76150	118100	120900					1.42642	0.393949	0.426367	0.950348	0.149777	0.0709111	1.19064	0.263118	0.297282	0.942988	1.00189	0.988382		GV34	1.11	0.27	0.84	1.01
	72	703800	829600	620900			440000	272900	331900					0.646979	0.464777	0.478319	0.755213	0.113952	0.0918322	1.00189	0.40487	0.237826	0.936504	1.07214	0.981897		GV36	0.54	0.05	0.68	1.08
																							0.949473		1.05755		GV60	0.55	0.15	0.47	1.08
														Relative viral copy													GV61	0.85	0.29	0.65	0.96
														Prototype			Omicron BA.1			Omicron BA.2			Delta
													GV36	None	1:1	2:1	None	1:1	2:1	None	1:1	2:1	None	1:1	2:1
		Copies/μL					Copies/μL							1.14127	0.452522	0.588876	1.45254	0.0388102	0.0388102	1.12363	0.728093	0.400406	0.994839	1.0243	0.980856
	Time (h)	No T cells					GV36 QI9-specific T cells							0.889693	0.729018	0.718652	0.75447	0.0569945	0.0512242	0.981541	0.64503	0.370284	0.980856	0.899451	1.23606
	0	649	290.6	539.2	309.1		472.8	417.8	383.8	582.5				0.969034	0.436673	0.63682	0.792985	0.0676066	0.0463686	0.894827	0.609432	0.354767	1.0243	1.30997	0.92542
	24	11270	12480	22980			9487	8841	6828												0.749087	0.432961
	48	142500	124700	121800			119000	74390	64100													0.391886
	72	703800	829600	620900			361800	331900	295100
														Relative viral copy
														Prototype			Omicron BA.1			Omicron BA.2			Delta
													GV60	None	1:1	2:1	None	1:1	2:1	None	1:1	2:1	None	1:1	2:1
														1.00399	0.456432	0.497469	1.02341	0.115031	0.141542	0.75227	0.45227	0.568917	0.994839	1.14167	0.987848
														1.09431	0.599356	0.590807	1.00876	0.179368	0.127121	1.26007	0.412107	0.514435	0.980856	1.31946	0.899451
														0.9017	0.599356	0.493848	1.06833	0.192679	0.132779	0.98766	0.548661	0.581141	1.0243	0.980856	1.18362
																		0.115031							0.818545
																												Relative viral copy (E:T=1:1)
												Figure 4c	QI9-specific T cells	Relative viral copy													Donor ID	Prototype	Omicron BA.1	Omicron BA.2	Delta
														Prototype			Omicron BA.1			Omicron BA.2			Delta				GV26	0.18	0.09	0.18	0.06
													GV26	None	1:1	2:1	None	1:1	2:1	None	1:1	2:1	None	1:1	2:1		GV31	0.39	0.16	0.26	0.7
														0.9266	0.185156	0.131152	1.29444	0.0952582	0.0778302	0.807475	0.173367	0.173367	0.832753	0.0642644	0.0593439		GV34	0.53	0.29	0.33	0.62
														1.42642	0.173584	0.172353	0.950348	0.101589	0.0551365	1.19064	0.224613	0.16846	0.946074	0.0602758	0.0607604		GV36	0.3	0.11	0.31	0.44
														0.646979	0.189177	0.165048	0.755213	0.0812562	0.0729816	1.00189	0.131918	0.211967	1.22117	0.0622515	0.0965457		GV60	0.54	0.49	0.64	0.61
																											GV61	0.48	0.18	0.43	0.25
														Relative viral copy
														Prototype			Omicron BA.1			Omicron BA.2			Delta
													GV36	None	1:1	2:1	None	1:1	2:1	None	1:1	2:1	None	1:1	2:1
														1.14127	0.340388	0.406671	1.45254	0.112036	0.0918157	1.12363	0.29072	0.318864	0.696786	0.465413	0.6759
														0.889693	0.225264	0.250681	0.75447	0.104333	0.132944	0.981541	0.246815	0.296988	1.16057	0.345875	0.340616
														0.969034	0.340388	0.409662	0.792985	0.0993122	0.110454	0.894827	0.305477	0.318864	1.05096	0.502222	0.558732
																					0.389148	0.177901	1.09169
														Relative viral copy
														Prototype			Omicron BA.1			Omicron BA.2			Delta
													GV60	None	1:1	2:1	None	1:1	2:1	None	1:1	2:1	None	1:1	2:1
														1.00399	0.534382	0.389848	1.02341	0.478758	0.386134	0.75227	0.694994	0.462049	0.994839	1.00932	0.756118
														1.09431	0.639287	0.40413	1.00876	0.624182	0.458569	1.26007	0.670547	0.602445	0.980856	0.489729	0.561845
														0.9017	0.449894	0.401214	1.06833	0.380699	0.375263	0.98766	0.552852	0.52177	1.0243	0.739637	0.5998

## Sheet: Supplementary Figure 1
Extended Data Fig. 1e	Donor ID		NF9			QI9
	GV34	10	45.3	51.6	51.6	67.4	59	65.9
		1	45.8	49.4	41.5	55.3	56.5	51.1
		0.1	28.5	31.4	25.2	16.5	17.8	18.4
	Donor ID	Paptide (nM)	NF9			QI9
	GV60	10	59	62	61.1	58.6	54.1	59.7
		1	48.6	46.9	46.1	52	50.3	54.1
		0.1	15	18	16.3	40.4	39.9	40.2
Extended Data Fig. 1g

## Sheet: Supplementary Figure 2
Extended Data Fig. 2a	GV34 #5-3 TCR	TCR senseitivity				GV34 #5-3 TCR		TCR senseitivity
		mock	Prototype	Omicron BA.1			NF9 peptide (nM)	GV34 #5-3 TCR
		0	23494	62355			30	180054	181652	168614
		0	14230	56773			10	49602	51359	47923
		0	16650	55393			3	20675	14948	15234
							1	7551	2996	1560
							0.3	1045	446	0
Extended Data Fig. 2b
Extended Data Fig. 2c		Fold change (Relative to Omicron BA.1/S446G)					Fold change (Relative to Omicron BA.1/S446G)
	NF9-specific TCRs	MG-132 -	MG-132 +			QI9-specific TCRs	MG-132 -	MG-132 +
	GV34 #2-2 TCR	2.92	2.85			GV33 #57 TCR	0.83	0.83
	GV34 #5-3 TCR	1.6	1.48			GV34 #43 TCR	0.87	1.1
	Vku19 #12-3 TCR	1.83	1.75			GV36 #10-2 TCR	1.02	0.79
